# Supplementary material for: Mechanism of Antifungal Action of Monoterpene Isoespintanol against Clinical Isolates of Candida tropicalis
Source: Molecules. 2022 Sep 8;27(18):5808. doi: 10.3390/molecules27185808 (PMC9505055; doi:10.3390/molecules27185808)
Supplement: Supplementary file 1 [file molecules-27-05808-s001.zip]

Archive with 1 entries (1 files):
- molecules-1896329-supplementary.pdf
